# Supplementary material for: Pregnancy Outcomes and Associated Complications in Patients Undergoing Hemodialysis and Their Neonates: A Nationwide Study in South Korea (2014–2022)
Source: J Clin Med. 2026 Jun 14;15(12):4621. doi: 10.3390/jcm15124621 (PMC13301050; doi:10.3390/jcm15124621)
Supplement: Supplementary file 1 [file jcm-15-04621-s001.zip]

Archive with 1 entries (1 files):
- jcm-4330600-supplementary.pdf
